# Supplementary material for: Role of hydroxylation for the atomic structure of a non-polar vicinal zinc oxide
Source: Commun Chem. 2021 Jan 20;4:7. doi: 10.1038/s42004-020-00442-6 (PMC9814410; doi:10.1038/s42004-020-00442-6)
Supplement: Supplementary file 3 — Supplementary Data 1 [file 42004_2020_442_MOESM3_ESM.txt]

273

Zn   -0.1600   -0.0000   40.3170
O    0.9362    1.6471   40.0146
O    6.4742   -0.0000   39.7279
Zn    4.5630   -0.0000   39.4174
Zn   10.0849    1.6471   38.9497
O   11.0681   -0.0000   38.7924
O    4.0835    1.6471   38.3404
Zn    2.1337    1.6471   38.3082
Zn    7.2664   -0.0000   37.9372
O    8.4194    1.6471   37.7513
O    1.5190   -0.0000   37.4893
Zn   11.7772   -0.0000   37.2352
Zn    4.7776    1.6471   36.7913
O    5.8663   -0.0000   36.5655
O   11.2083    1.6471   36.1058
Zn    9.2451    1.6471   35.7994
Zn    2.2504   -0.0000   35.5530
O    3.3131    1.6471   35.3797
O    8.6378   -0.0000   35.0087
Zn    6.7229   -0.0000   34.7748
Zn   12.0625    1.6471   34.3632
O    0.5837   -0.0000   34.0083
O    6.2049    1.6471   33.8592
Zn    4.1573    1.6471   33.6692
Zn    9.4796   -0.0000   33.1693
O   10.6438    1.6471   33.0483
O    3.6070   -0.0000   32.6124
Zn    1.5805   -0.0000   32.3705
Zn    6.9710    1.6471   32.0358
O    8.0547   -0.0000   31.8221
O    1.0030    1.6471   31.4266
Zn   11.4286    1.6471   31.2290
Zn    4.3769   -0.0000   30.8339
O    5.5015    1.6471   30.6359
O   10.8510   -0.0000   30.2407
Zn    8.8754   -0.0000   30.0432
Zn    1.8237    1.6471   29.6476
O    2.9484   -0.0000   29.4501
O    8.2979    1.6471   29.0549
Zn    6.3221    1.6471   28.8573
Zn   11.6718   -0.0000   28.4618
O    0.3951    1.6471   28.2642
O    5.7447   -0.0000   27.8691
Zn    3.7690   -0.0000   27.6711
Zn    9.1185    1.6471   27.2759
O   10.2431   -0.0000   27.0784
O    3.1914    1.6471   26.6828
Zn    1.2158    1.6471   26.4853
Zn    6.5653   -0.0000   26.0901
O    7.6900    1.6471   25.8925
O    0.6383   -0.0000   25.4970
Zn   11.0639   -0.0000   25.2994
Zn    4.0122    1.6471   24.9043
O    5.1368   -0.0000   24.7067
O   10.4863    1.6471   24.3111
Zn    8.5106    1.6471   24.1136
Zn    1.4590   -0.0000   23.7184
O    2.5835    1.6471   23.5204
O    7.9332   -0.0000   23.1253
Zn    5.9574   -0.0000   22.9277
Zn   11.3069    1.6471   22.5322
O    0.0304   -0.0000   22.3346
O    5.3799    1.6471   21.9395
Zn    3.4043    1.6471   21.7419
Zn    8.7538   -0.0000   21.3463
O    9.8784    1.6471   21.1488
O    2.8267   -0.0000   20.7536
Zn    0.8511   -0.0000   20.5556
Zn    6.2006    1.6471   20.1605
O    7.3253   -0.0000   19.9629
O    0.2736    1.6471   19.5674
Zn   10.6991    1.6471   19.3698
Zn    3.6474   -0.0000   18.9747
O    4.7720    1.6471   18.7771
O   10.1216   -0.0000   18.3815
Zn    8.1459   -0.0000   18.1840
Zn    1.0943    1.6471   17.7888
O    2.2188   -0.0000   17.5908
O    7.5683    1.6471   17.1957
Zn    5.5927    1.6471   16.9981
Zn   10.9422   -0.0000   16.6026
O   12.0669    1.6471   16.4050
O    5.0152   -0.0000   16.0099
Zn    3.0395   -0.0000   15.8123
Zn    8.3890    1.6471   15.4167
O    9.5137   -0.0000   15.2192
O    2.4620    1.6471   14.8240
Zn    0.4864    1.6471   14.6264
Zn    5.8359   -0.0000   14.2309
O    6.9604    1.6471   14.0333
O   12.3101   -0.0000   13.6382
Zn   10.3343   -0.0000   13.4402
Zn    3.2827    1.6471   13.0451
O    4.4073   -0.0000   12.8475
O    9.7568    1.6471   12.4519
Zn    7.7811    1.6471   12.2544
Zn    0.7294   -0.0000   11.8592
O    1.8541    1.6471   11.6616
O    7.2036   -0.0000   11.2661
Zn    5.2280   -0.0000   11.0685
Zn   10.5775    1.6471   10.6734
O   11.7021   -0.0000   10.4754
O    4.6504    1.6471   10.0802
Zn    2.6748    1.6471    9.8827
Zn    8.0243   -0.0000    9.4871
O    9.1490    1.6471    9.2896
O    2.0973   -0.0000    8.8944
Zn    0.1215   -0.0000    8.6968
Zn    5.4712    1.6471    8.3013
O    6.5957   -0.0000    8.1037
O   11.9453    1.6471    7.7086
Zn    9.9696    1.6471    7.5106
Zn    2.9179   -0.0000    7.1154
O    4.0425    1.6471    6.9179
O    9.3920   -0.0000    6.5223
Zn    7.4164   -0.0000    6.3248
Zn    0.3647    1.6471    5.9296
O    1.4894   -0.0000    5.7320
O    6.8389    1.6471    5.3365
Zn    4.8633    1.6471    5.1389
Zn   10.2128   -0.0000    4.7438
O   11.3374    1.6471    4.5462
O    4.2857   -0.0000    4.1506
Zn    2.3100   -0.0000    3.9531
Zn    7.6596    1.6471    3.5579
O    8.7841   -0.0000    3.3599
O    1.7326    1.6471    2.9648
Zn   12.1580    1.6471    2.7672
Zn    5.1063   -0.0000    2.3717
O    6.2310    1.6471    2.1741
O   11.5805   -0.0000    1.7790
Zn    9.6049   -0.0000    1.5814
Zn    2.5532    1.6471    1.1858
O    3.6778   -0.0000    0.9883
O    9.0273    1.6471    0.5931
Zn    7.0517    1.6471    0.3951
Zn    0.0000    0.0000    0.0000
O    1.1246    1.6471   -0.1977
O    6.4742    0.0000   -0.5930
Zn    4.4985    0.0000   -0.7906
Zn    9.8480    1.6471   -1.1859
O   10.9726    0.0000   -1.3836
O    3.9210    1.6471   -1.7789
Zn    1.9453    1.6471   -1.9765
Zn    7.2948    0.0000   -2.3718
O    8.4194    1.6471   -2.5695
O    1.3678    0.0000   -2.9648
Zn   11.7933    0.0000   -3.1624
Zn    4.7416    1.6471   -3.5577
O    5.8663    0.0000   -3.7554
O   11.2158    1.6471   -4.1507
Zn    9.2401    1.6471   -4.3483
Zn    2.1884    0.0000   -4.7436
O    3.3131    1.6471   -4.9413
O    8.6626    0.0000   -5.3366
Zn    6.6869    0.0000   -5.5343
Zn   12.0365    1.6471   -5.9296
O    0.7599    0.0000   -6.1272
O    6.1094    1.6471   -6.5225
Zn    4.1337    1.6471   -6.7202
Zn    9.4833    0.0000   -7.1155
O   10.6079    1.6471   -7.3131
O    3.5562    0.0000   -7.7084
Zn    1.5805    0.0000   -7.9061
Zn    6.9301    1.6471   -8.3014
O    8.0547    0.0000   -8.4990
O    1.0030    1.6471   -8.8943
Zn   11.4286    1.6471   -9.0920
Zn    4.3769    0.0000   -9.4873
O    5.5015    1.6471   -9.6849
O   10.8511    0.0000  -10.0802
Zn    8.8754    0.0000  -10.2779
Zn    1.8237    1.6471  -10.6732
O    2.9483    0.0000  -10.8709
O    8.2979    1.6471  -11.2662
Zn    6.3222    1.6471  -11.4638
Zn   11.6717    0.0000  -11.8591
O    0.3951    1.6471  -12.0568
O    5.7447    0.0000  -12.4521
Zn    3.7690    0.0000  -12.6497
Zn    9.1185    1.6471  -13.0450
O   10.2431    0.0000  -13.2427
O    3.1915    1.6471  -13.6380
Zn    1.2158    1.6471  -13.8356
Zn    6.5653    0.0000  -14.2309
O    7.6900    1.6471  -14.4286
O    0.6383    0.0000  -14.8239
Zn   11.0638    0.0000  -15.0215
Zn    4.0122    1.6471  -15.4169
O    5.1368    0.0000  -15.6145
O   10.4863    1.6471  -16.0098
Zn    8.5106    1.6471  -16.2075
Zn    1.4590    0.0000  -16.6028
O    2.5836    1.6471  -16.8004
O    7.9331    0.0000  -17.1957
Zn    5.9574    0.0000  -17.3934
Zn   11.3070    1.6471  -17.7887
O    0.0304    0.0000  -17.9863
O    5.3799    1.6471  -18.3816
Zn    3.4043    1.6471  -18.5793
Zn    8.7538    0.0000  -18.9746
O    9.8784    1.6471  -19.1722
O    2.8267    0.0000  -19.5675
Zn    0.8511    0.0000  -19.7652
Zn    6.2006    1.6471  -20.1605
O    7.3252    0.0000  -20.3582
O    0.2736    1.6471  -20.7535
Zn   10.6991    1.6471  -20.9511
Zn    3.6474    0.0000  -21.3464
O    4.7720    1.6471  -21.5441
O   10.1216    0.0000  -21.9394
Zn    8.1459    0.0000  -22.1370
Zn    1.0942    1.6471  -22.5323
O    2.2188    0.0000  -22.7300
O    7.5684    1.6471  -23.1253
Zn    5.5927    1.6471  -23.3229
Zn   10.9422    0.0000  -23.7182
O   12.0669    1.6471  -23.9159
O    5.0152    0.0000  -24.3112
Zn    3.0395    0.0000  -24.5088
Zn    8.3890    1.6471  -24.9041
O    9.5137    0.0000  -25.1018
O    2.4620    1.6471  -25.4971
Zn    0.4863    1.6471  -25.6948
Zn    5.8359    0.0000  -26.0901
O    6.9605    1.6471  -26.2877
O   12.3100    0.0000  -26.6830
Zn   10.3343    0.0000  -26.8807
Zn    3.2827    1.6471  -27.2760
O    4.4073    0.0000  -27.4736
O    9.7568    1.6471  -27.8689
Zn    7.7811    1.6471  -28.0666
Zn    0.7295    0.0000  -28.4619
O    1.8541    1.6471  -28.6595
O    7.2036    0.0000  -29.0548
Zn    5.2280    0.0000  -29.2525
Zn   10.5775    1.6471  -29.6478
O   11.7021    0.0000  -29.8454
O    4.6505    1.6471  -30.2407
Zn    2.6748    1.6471  -30.4384
Zn    8.0243    0.0000  -30.8337
O    9.1489    1.6471  -31.0314
O    2.0973    0.0000  -31.4267
Zn    0.1216    0.0000  -31.6243
Zn    5.4711    1.6471  -32.0196
O    6.5957    0.0000  -32.2173
O   11.9453    1.6471  -32.6126
Zn    9.9696    1.6471  -32.8102
Zn    2.9179    0.0000  -33.2055
O    4.0425    1.6471  -33.4032
O    9.3921    0.0000  -33.7985
Zn    7.4164    0.0000  -33.9961
Zn    0.3647    1.6471  -34.3914
O    1.4894    0.0000  -34.5891
O    6.8389    1.6471  -34.9844
Zn    4.8632    1.6471  -35.1820
Zn   10.2128    0.0000  -35.5774
O   11.3374    1.6471  -35.7750
O    4.2857    0.0000  -36.1703
Zn    2.3100    0.0000  -36.3680
Zn    7.6596    1.6471  -36.7633
O    8.7842    0.0000  -36.9609
O    1.7325    1.6471  -37.3562
Zn   12.1580    1.6471  -37.5539
Zn    5.1064    0.0000  -37.9492
O    6.2310    1.6471  -38.1468
O   11.5805    0.0000  -38.5421
Zn    9.6049    0.0000  -38.7398
Zn    2.5532    1.6471  -39.1351
O    3.6778    0.0000  -39.3327
O    9.0273    1.6471  -39.7280
Zn    7.0517    1.6471  -39.9257
Zn    0.0000    0.0000  -40.3210
