# Supplementary material for: Role of hydroxylation for the atomic structure of a non-polar vicinal zinc oxide
Source: Commun Chem. 2021 Jan 20;4:7. doi: 10.1038/s42004-020-00442-6 (PMC9814410; doi:10.1038/s42004-020-00442-6)
Supplement: Supplementary file 7 — Supplementary Data 5 [file 42004_2020_442_MOESM7_ESM.txt]

 h      k     l         f-th        f-dat        sigma       chi2
 1.000  1.000 -20.005   311.24228   314.42001    44.05000    0.01
 1.000  1.000 -19.500   245.51996   256.51999    35.94000    0.09
 1.000  1.000 -19.005   187.05322   205.97000    28.86000    0.43
 1.000  1.000 -18.500   143.02419   164.88000    23.10000    0.90
 1.000  1.000 -18.005   108.43746   132.14000    18.52000    1.64
 1.000  1.000 -17.500    82.45335   106.38000    14.91000    2.58
 1.000  1.000  3.500    88.16008   101.28000    14.19000    0.85
 1.000  1.000  4.005   116.90865   125.53000    17.59000    0.24
 1.000  1.000  4.500   148.74031   160.30000    22.46000    0.26
 1.000  1.000  5.005   187.65051   204.03000    28.58000    0.33
 1.000  1.000  5.500   236.71574   247.89999    34.73000    0.10
 1.000  1.000  6.005   297.00974   313.23001    43.88000    0.14
 1.000  1.000  6.500   368.33185   397.06000    55.63000    0.27
 1.000  1.000  7.005   465.91660   504.29001    70.65000    0.30
 1.000  1.000  7.500   600.79529   632.27002    88.58000    0.13
 1.000  1.000  8.005   804.65277   825.96002   115.72000    0.03
 1.000  1.000  8.500  1136.63000  1079.56995   151.25000    0.14
 1.000  1.000  9.005  1809.89319  1732.09998   242.67000    0.10
 1.000  1.000  9.500  3763.18481  4393.64990   615.56000    1.05
 1.000  1.000 11.500  1336.08337  1413.41003   198.02000    0.15
 1.000  1.000 12.005   977.31171  1091.51001   152.92000    0.56
 1.000  1.000 12.500   750.85022   802.59003   112.45000    0.21
 1.000  1.000 13.005   590.06500   670.77002    93.98000    0.74
 1.000  1.000 13.500   476.73108   491.48999    68.86000    0.05
 1.000  1.000 15.005   260.97098   280.26999    39.27000    0.24
 1.000  1.000 15.500   211.85857   193.75999    27.15000    0.44
 1.000  1.000 16.005   171.60365   152.39000    21.36000    0.81
 1.000  1.000 16.500   143.24384   154.78999    21.69000    0.28
 1.000  1.000 17.005   125.04346   136.60001    19.17000    0.36
 1.000  1.000 17.500   111.22933   135.03000    18.93000    1.58
 1.000  1.000 18.005   103.43071   118.64000    16.63000    0.84
 1.000  1.000 18.500   100.22432   119.31000    16.73000    1.30
 1.000  1.000 19.005    95.34821   113.90000    15.99000    1.35
 1.000  1.000 19.500    86.99020   109.43000    15.35000    2.14
 1.000  1.000 20.005    76.83661   101.52000    14.25000    3.00
 1.000  3.000 -31.005    72.83439   100.50000    14.30000    3.74
 1.000  3.000 -29.005   143.90706   119.46000    16.83000    2.11
 1.000  3.000 -28.500   169.96974   145.03999    20.38000    1.50
 1.000  3.000 -28.005   210.34387   183.00000    25.67000    1.13
 1.000  3.000 -27.500   263.27075   235.42000    33.02000    0.71
 1.000  3.000 -27.005   335.10239   307.20001    43.06000    0.42
 1.000  3.000 -26.500   457.90564   406.60001    56.98000    0.81
 1.000  3.000 -26.005   631.69202   555.51001    77.83000    0.96
 1.000  3.000 -25.500   875.63257   823.92999   115.44000    0.20
 1.000  3.000 -23.005   979.20551   953.28998   133.56000    0.04
 1.000  3.000 -22.500   585.39740   601.87000    84.33000    0.04
 1.000  3.000 -22.005   416.58701   425.51001    59.62000    0.02
 1.000  3.000 -21.500   324.19016   324.54001    45.47000    0.00
 1.000  3.000 -21.005   260.72986   249.70000    34.99000    0.10
 1.000  3.000 -20.500   221.04030   191.39000    26.83000    1.22
 1.000  3.000 -20.005   189.89339   155.00999    21.74000    2.57
 1.000  3.000 -19.500   145.58763   125.06000    17.53000    1.37
 1.000  3.000 -19.005   105.71952   101.05000    14.18000    0.11
 1.000  3.000  5.500   126.60767   107.38000    15.04000    1.63
 1.000  3.000  6.005   166.01871   134.44000    18.84000    2.81
 1.000  3.000  6.500   201.60712   175.42000    24.58000    1.14
 1.000  3.000  7.005   254.84012   237.81000    33.32000    0.26
 1.000  3.000  7.500   335.21924   302.92001    42.44000    0.58
 1.000  3.000  8.005   451.90878   400.98001    56.18000    0.82
 1.000  3.000  8.500   644.95044   567.84998    79.56000    0.94
 1.000  3.000  9.005  1041.50012   884.20001   123.88000    1.61
 1.000  3.000  9.500  2174.98340  2149.29004   301.12000    0.01
 1.000  3.000 11.500   801.96167   928.51001   130.09000    0.95
 1.000  3.000 12.005   597.79358   658.21002    92.22000    0.43
 1.000  3.000 12.500   457.22971   500.04999    70.06000    0.37
 1.000  3.000 13.005   358.59985   391.63000    54.87000    0.36
 1.000  3.000 13.500   294.55634   321.23999    45.01000    0.35
 1.000  3.000 14.005   241.28720   252.34000    35.35000    0.10
 1.000  3.000 14.500   199.88206   203.91000    28.57000    0.02
 1.000  3.000 15.005   168.89333   166.25999    23.30000    0.01
 1.000  3.000 15.500   136.73994   137.80000    19.31000    0.00
 1.000  3.000 16.005   108.54415   119.12000    16.70000    0.40
 2.000  0.000 -21.005   165.03468   235.81000    33.04000    4.59
 2.000  0.000 -20.500   190.98036   273.01999    38.25000    4.60
 2.000  0.000 -20.005   222.32907   324.75000    45.50000    5.07
 2.000  0.000 -19.500   265.28830   387.28000    54.26000    5.05
 2.000  0.000 -19.005   318.36420   468.17999    65.59000    5.22
 2.000  0.000 -18.500   384.66125   557.46002    78.10000    4.90
 2.000  0.000 -18.005   476.95914   685.28003    96.01000    4.71
 2.000  0.000 -17.500   608.25098   860.33002   120.54000    4.37
 2.000  0.000 -17.005   787.38275  1098.88000   153.96001    4.09
 2.000  0.000 -16.500  1047.36572  1413.31995   198.00999    3.42
 2.000  0.000 -16.005  1410.74146  1864.53003   261.23001    3.02
 2.000  0.000 -15.500  1969.75513  2697.57007   377.94000    3.71
 2.000  0.000 -13.005  2410.81616  2507.46997   351.29999    0.08
 2.000  0.000 -12.500  1516.61157  1630.92004   228.50000    0.25
 2.000  0.000 -12.005  1107.07764  1180.93994   165.45000    0.20
 2.000  0.000 -11.500   865.62347   905.56000   126.87000    0.10
 2.000  0.000 -11.005   701.96149   729.08002   102.15000    0.07
 2.000  0.000 -10.500   572.84296   586.90002    82.23000    0.03
 2.000  0.000 -10.005   469.06860   477.69000    66.93000    0.02
 2.000  0.000 -9.500   379.18097   388.95001    54.49000    0.03
 2.000  0.000 -9.005   308.41656   316.50000    44.34000    0.03
 2.000  0.000 -8.500   255.52980   254.39000    35.64000    0.00
 2.000  0.000 -8.005   217.39632   198.62000    27.83000    0.46
 2.000  0.000 -7.500   188.80214   146.34000    20.50000    4.29
 2.000  1.000 -25.005   135.55264   135.34000    18.98000    0.00
 2.000  1.000 -24.500   134.71959   130.12000    18.26000    0.06
 2.000  1.000 -24.005   124.53099   116.13000    16.31000    0.27
 2.000  1.000 -23.500   114.07770   113.45000    15.93000    0.00
 2.000  1.000 -23.005    98.45659   105.59000    14.83000    0.23
 2.000  1.000 -22.500    75.12362   102.99000    14.50000    3.69
 2.000  0.000 12.005    82.35719   106.94000    14.99000    2.69
 2.000  0.000 12.500    83.32834   111.37000    15.62000    3.22
 2.000  0.000 13.005    78.34855   113.88000    15.97000    4.95
 2.000  0.000 13.500    67.70282   106.47000    14.94000    6.73
 2.000  0.000 15.500    94.50941   105.42000    14.80000    0.54
 2.000  0.000 16.005   137.32652   137.97000    19.34000    0.00
 2.000  0.000 16.500   179.59459   183.49001    25.71000    0.02
 2.000  0.000 17.005   229.26901   245.71001    34.43000    0.23
 2.000  0.000 17.500   298.23792   337.31000    47.26000    0.68
 2.000  0.000 18.005   399.52478   465.32999    65.20000    1.02
 2.000  0.000 18.500   568.15778   701.33002    98.26000    1.84
 2.000  0.000 19.005   949.64655  1158.76001   162.35001    1.66
 2.000  0.000 21.005  1417.38232  1201.21997   168.30000    1.65
 2.000  1.000 -4.500    99.33356   111.08000    15.56000    0.57
 2.000  1.000 -4.005   121.24872   118.29000    16.57000    0.03
 2.000  1.000 -3.500   148.59589   140.87000    19.74000    0.15
 2.000  1.000 -3.005   183.07561   169.05000    23.68000    0.35
 2.000  1.000 -2.500   226.34299   201.44000    28.22000    0.78
 2.000  1.000 -2.005   275.09488   237.13000    33.22000    1.31
 2.000  1.000  1.500  1198.26733   995.57001   139.48000    2.11
 2.000  1.000  2.005  1813.09241  1469.33997   205.86000    2.79
 2.000  1.000  2.500  3549.39453  2921.45996   409.29999    2.35
 2.000  1.000  4.005  1481.16443  1994.48999   279.42999    3.37
 2.000  1.000  4.500   913.62378  1094.04004   153.28000    1.39
 2.000  1.000  5.005   630.69580   854.85999   119.77000    3.50
 2.000  1.000  5.500   475.27515   581.59003    81.48000    1.70
 2.000  1.000  6.005   375.24878   498.48999    69.84000    3.11
 2.000  1.000  6.500   301.47598   404.38000    56.66000    3.30
 2.000  1.000  7.005   243.53326   329.92001    46.22000    3.49
 2.000  1.000  7.500   203.22711   279.29999    39.13000    3.78
 2.000  1.000  8.005   171.84682   258.14001    36.17000    5.69
 2.000  1.000  8.500   146.74091   225.94000    31.66000    6.26
 2.000  2.000 -21.500    98.44212   100.41000    14.12000    0.02
 2.000  1.000  9.005   128.08545   202.06000    28.31000    6.83
 2.000  2.000 -21.005   117.20332   114.65000    16.10000    0.03
 2.000  1.000  9.500   114.20602   180.72000    25.32000    6.90
 2.000  2.000 -20.500   132.76729   133.56000    18.73000    0.00
 2.000  1.000 10.005   100.29970   161.08000    22.57000    7.25
 2.000  2.000 -20.005   151.87297   142.98000    20.05000    0.20
 2.000  1.000 10.500    86.62791   136.98000    19.20000    6.88
 2.000  1.000 11.005    73.15788   102.64000    14.39000    4.20
 2.000  2.000 -17.500   423.25336   573.51001    80.35000    3.50
 2.000  2.000 -17.005   547.78088   596.53003    83.58000    0.34
 2.000  2.000 -16.500   734.21765   791.45001   110.89000    0.27
 2.000  2.000 -16.005   996.54266  1071.25000   150.09000    0.25
 2.000  2.000 -15.500  1390.26794  1552.90002   217.57001    0.56
 2.000  2.000 -15.005  2093.05762  2847.84009   398.98999    3.58
 2.000  2.000 -13.500  3654.66089  3301.97998   462.62000    0.58
 2.000  2.000 -13.005  1723.34277  1661.18005   232.74001    0.07
 2.000  2.000 -12.500  1084.37866  1066.90002   149.48000    0.01
 2.000  2.000 -12.005   793.03448   774.46997   108.51000    0.03
 2.000  2.000 -11.500   623.01086   586.97998    82.24000    0.19
 2.000  2.000 -11.005   505.19376   469.06000    65.72000    0.30
 2.000  2.000 -10.500   415.47687   371.14001    52.00000    0.73
 2.000  2.000 -10.005   345.27115   289.31000    40.53000    1.91
 2.000  2.000 -9.500   277.92294   236.92999    33.20000    1.52
 2.000  2.000 -9.005   223.49672   194.73000    27.28000    1.11
 2.000  2.000 -8.500   188.79761   159.55000    22.35000    1.71
 2.000  2.000 -8.005   163.16902   131.28999    18.40000    3.00
 2.000  2.000 -7.500   138.78671   107.54000    15.07000    4.30
 2.000  3.000 -34.005   107.67953   124.41000    17.57000    0.91
 2.000  3.000 -33.500   144.64507   186.87000    26.22000    2.59
 2.000  3.000 -33.005   201.33725   216.28999    30.33000    0.24
 2.000  3.000 -32.500   293.18509   309.60999    43.39000    0.14
 2.000  3.000 -32.005   455.29950   570.40997    79.92000    2.07
 2.000  3.000 -30.500   866.66486   748.06000   104.81000    1.28
 2.000  3.000 -30.005   422.40979   388.39999    54.42000    0.39
 2.000  3.000 -29.500   258.27905   260.57001    36.52000    0.00
 2.000  3.000 -29.005   172.25966   196.72000    27.59000    0.79
 2.000  3.000 -28.500   136.53865   161.30000    22.64000    1.20
 2.000  3.000 -28.005   112.71810   138.89000    19.53000    1.80
 2.000  3.000 -27.500    82.15479   121.18000    17.07000    5.23
 2.000  3.000 -27.005    71.83099   103.10000    14.57000    4.61
 2.000  3.000 -25.500    83.82169   102.56000    14.52000    1.67
 2.000  2.000 15.500    66.74065   119.17000    16.71000    9.84
 2.000  2.000 16.500   132.22607   138.42999    19.40000    0.10
 2.000  2.000 17.005   165.12509   168.99001    23.71000    0.03
 2.000  2.000 17.500   221.27557   384.37000    53.85000    9.17
 2.000  2.000 18.005   300.88181   359.95001    50.43000    1.37
 2.000  2.000 18.500   422.99384   464.35999    65.06000    0.40
 2.000  2.000 19.005   704.77020   829.95001   116.28000    1.16
 2.000  2.000 19.500  1582.26929  1674.57996   234.61000    0.15
 2.000  2.000 21.005  1032.33093  1249.26001   175.03000    1.54
 2.000  2.000 21.500   710.80310   737.98999   103.40000    0.07
 2.000  2.000 22.005   528.46344   536.35999    75.15000    0.01
 2.000  2.000 22.500   394.88986   416.59000    58.37000    0.14
 2.000  2.000 23.005   296.94424   341.03000    47.78000    0.85
 2.000  2.000 23.500   243.62793   272.19000    38.14000    0.56
 2.000  2.000 24.005   207.58614   204.84000    28.71000    0.01
 2.000  2.000 24.500   172.55498   183.98000    25.79000    0.20
 2.000  2.000 25.005   145.71703   155.94000    21.87000    0.22
 2.000  2.000 25.500   122.61911   132.50999    18.61000    0.28
 2.000  2.000 26.005    97.47581   113.21000    15.93000    0.98
 2.000  2.000 26.500    70.08419   111.98000    15.77000    7.06
 2.000  3.000  2.500  1821.83862   802.78998   112.47000   82.09
 2.000  3.000  4.005   768.17834   606.02002    84.91000    3.65
 2.000  3.000  4.500   477.01093   373.44000    52.32000    3.92
 2.000  3.000  5.005   326.66437   271.78000    38.08000    2.08
 2.000  3.000  5.500   250.48303   221.86000    31.08000    0.85
 2.000  3.000  6.005   204.52568   185.48000    25.99000    0.54
 2.000  3.000  6.500   158.14404   169.37000    23.73000    0.22
 2.000  3.000  7.005   121.21077   140.28999    19.66000    0.94
 2.000  3.000  7.500   106.70998   118.25000    16.57000    0.49
 2.000  3.000  8.005    94.95726   100.19000    14.04000    0.14
 2.000  3.000 30.500    39.42414   103.58000    14.64000   19.20
 2.000  3.000 32.005    72.33334   124.23000    17.46000    8.83
 2.000  3.000 32.500    98.32447   122.94000    17.28000    2.03
 2.000  3.000 33.005   126.07400   149.56000    20.99000    1.25
 2.000  3.000 33.500   139.98170   155.85001    21.87000    0.53
 2.000  3.000 34.005   162.25371   196.92999    27.61000    1.58
 2.000  3.000 34.500   200.17186   249.61000    34.98000    2.00
 2.000  3.000 35.005   256.05786   325.20001    45.57000    2.30
 2.000  3.000 35.500   375.70786   470.76001    65.96000    2.08
 2.000  3.000 36.005   651.94489   638.09003    89.40000    0.02
 2.000  3.000 36.500  1445.82092  1249.56995   175.07001    1.26
 3.000  0.000  5.005   127.17342   109.05000    15.28000    1.41
 3.000  0.000  5.500   149.08340   133.94000    18.77000    0.65
 3.000  0.000  6.005   170.44357   166.08000    23.27000    0.04
 3.000  0.000  6.500   193.24533   201.39999    28.22000    0.08
 3.000  0.000  7.005   219.79558   240.53000    33.70000    0.38
 3.000  0.000  7.500   252.94615   284.22000    39.82000    0.62
 3.000  0.000  8.005   297.96518   333.59000    46.74000    0.58
 3.000  0.000  8.500   358.19199   391.76999    54.89000    0.37
 3.000  0.000  9.005   434.52121   460.92999    64.58000    0.17
 3.000  0.000  9.500   527.59485   548.78998    76.89000    0.08
 3.000  0.000 10.005   645.50281   649.28998    90.97000    0.00
 3.000  0.000 10.500   791.49353   799.94000   112.07000    0.01
 3.000  0.000 11.005  1000.63232  1018.97998   142.75999    0.02
 3.000  0.000 11.500  1335.73169  1388.44995   194.53000    0.07
 3.000  0.000 12.005  2006.98840  2170.23999   304.06000    0.29
 3.000  0.000 12.500  3951.63257  4684.14990   656.26001    1.25
 3.000  0.000 14.005  1830.02429  2117.17993   296.62000    0.94
 3.000  0.000 14.500  1172.79504  1258.68994   176.35001    0.24
 3.000  0.000 15.005   825.91241   926.53998   129.81000    0.60
 3.000  0.000 15.500   616.79114   716.06000   100.32000    0.98
 3.000  0.000 16.005   474.09747   568.96002    79.71000    1.42
 3.000  0.000 16.500   371.96579   459.01999    64.31000    1.83
 3.000  0.000 17.005   298.82101   376.54001    52.76000    2.17
 3.000  0.000 17.500   257.88263   328.62000    46.04000    2.36
 3.000  0.000 18.005   233.50343   288.17001    40.38000    1.83
 3.000  1.000 -12.005    94.77363   109.18000    15.30000    0.89
 3.000  0.000 18.500   213.40761   254.92000    35.72000    1.35
 3.000  1.000 -11.500   104.75291   131.67000    18.45000    2.13
 3.000  0.000 19.005   198.06772   224.80000    31.51000    0.72
 3.000  1.000 -11.005   117.02954   150.41000    21.07000    2.51
 3.000  0.000 19.500   185.64439   197.87000    27.74000    0.19
 3.000  1.000 -10.500   128.64159   181.91000    25.49000    4.37
 3.000  0.000 20.005   170.13379   169.03999    23.72000    0.00
 3.000  1.000 -10.005   142.63170   196.72000    27.56000    3.85
 3.000  0.000 20.500   150.76761   137.60001    19.35000    0.46
 3.000  1.000 -9.500   165.30431   227.03000    31.81000    3.77
 3.000  0.000 21.005   130.20546   117.43000    16.57000    0.59
 3.000  1.000 -9.005   194.45537   267.31000    37.45000    3.78
 3.000  0.000 21.500   111.47726   103.55000    14.67000    0.29
 3.000  1.000 -8.500   229.80319   322.56000    45.19000    4.21
 3.000  1.000 -8.005   282.15375   392.94000    55.05000    4.05
 3.000  1.000 -7.500   366.02365   497.42999    69.69000    3.56
 3.000  1.000 -7.005   483.55881   650.65997    91.16000    3.36
 3.000  1.000  1.005   273.33136   139.80000    19.59000   46.46
 3.000  1.000  1.500   228.15495   135.75999    19.02000   23.60
 3.000  1.000  2.005   187.73009   126.27000    17.69000   12.07
 3.000  1.000  2.500   155.54491   116.70000    16.35000    5.64
 3.000  1.000  3.005   128.70132   107.82000    15.11000    1.91
 3.000  2.000  6.500   128.25250   106.91000    14.98000    2.03
 3.000  2.000  7.005   151.37827   130.46001    18.28000    1.31
 3.000  2.000  7.500   173.45589   158.31000    22.18000    0.47
 3.000  2.000  8.005   204.20537   190.81000    26.73000    0.25
 3.000  2.000  8.500   248.20583   231.30000    32.41000    0.27
 3.000  2.000  9.005   301.56946   275.48001    38.60000    0.46
 3.000  2.000  9.500   367.85257   339.98999    47.63000    0.34
 3.000  2.000 10.005   455.92844   432.48001    60.59000    0.15
 3.000  2.000 10.500   561.19336   545.45001    76.42000    0.04
 3.000  2.000 11.005   713.57031   674.23999    94.46000    0.17
 3.000  2.000 11.500   971.15430   893.96002   125.25000    0.38
 3.000  2.000 12.005  1481.57983  1410.43994   197.61000    0.13
 3.000  2.000 12.500  2931.97925  3784.13989   530.16998    2.58
 3.000  2.000 14.005  1378.54089  1822.67004   255.36000    3.02
 3.000  2.000 14.500   890.43732   942.15002   132.00000    0.15
 3.000  2.000 15.005   631.64032   677.59998    94.93000    0.23
 3.000  2.000 15.500   477.48715   535.96997    75.09000    0.61
 3.000  2.000 16.005   374.35330   428.07001    59.98000    0.80
 3.000  2.000 16.500   294.12448   347.07999    48.63000    1.19
 3.000  2.000 17.005   234.06474   294.67001    41.29000    2.15
 3.000  2.000 17.500   205.20644   244.67000    34.28000    1.33
 3.000  2.000 18.005   187.59125   211.36000    29.62000    0.64
 3.000  2.000 18.500   167.78183   185.89999    26.05000    0.48
 3.000  2.000 19.005   153.29358   165.21001    23.16000    0.26
 3.000  2.000 19.500   144.37871   146.22000    20.50000    0.01
 3.000  2.000 20.005   132.37187   129.75000    18.20000    0.02
 3.000  2.000 20.500   115.90340   117.10000    16.44000    0.01
 3.000  2.000 21.005    98.90530   101.59000    14.29000    0.04
 4.000  0.000 -25.005   314.67908   344.35999    48.38000    0.38
 4.000  0.000 -24.500   266.73630   248.23000    35.08000    0.28
 4.000  0.000 -24.005   224.07236   209.13000    29.72000    0.25
 4.000  0.000 -23.500   175.53351   158.75000    23.01000    0.53
 4.000  0.000 -23.005   132.53896   126.55000    19.12000    0.10
 4.000  0.000  1.005   137.82964   130.86000    18.33000    0.14
 4.000  0.000  1.500   174.00992   191.73000    26.86000    0.44
 4.000  0.000  2.005   226.94528   262.39999    36.76000    0.93
 4.000  0.000  2.500   298.19739   345.06000    48.34000    0.94
 4.000  0.000  3.005   401.38995   457.89001    64.15000    0.78
 4.000  0.000  3.500   544.64203   608.78003    85.29000    0.57
 4.000  0.000  4.005   751.35400   832.59003   116.65000    0.48
 4.000  0.000  4.500  1062.30908  1200.22998   168.16000    0.67
 4.000  0.000  5.005  1658.32019  1835.92004   257.22000    0.48
 4.000  0.000  7.005  1794.95959  2237.27002   313.45001    1.99
 4.000  0.000  7.500  1242.63452  1408.17004   197.28999    0.70
 4.000  0.000  8.005   946.28955  1026.30005   143.78999    0.31
 4.000  0.000  8.500   748.07385   819.21997   114.78000    0.38
 4.000  0.000  9.005   595.77832   669.27002    93.77000    0.61
 4.000  0.000  9.500   483.95496   554.53998    77.69000    0.83
 4.000  0.000 10.005   396.02429   459.78000    64.42000    0.98
 4.000  0.000 10.500   328.83890   382.76999    53.63000    1.01
 4.000  0.000 11.005   278.77185   318.57001    44.63000    0.80
 4.000  0.000 11.500   239.74982   263.26001    36.89000    0.41
 4.000  0.000 12.005   205.63812   217.11000    30.42000    0.14
 4.000  0.000 12.500   176.46622   178.96001    25.08000    0.01
 4.000  0.000 13.005   152.80640   151.47000    21.24000    0.00
 4.000  1.000 -17.005   103.11642   101.72000    14.34000    0.01
 4.000  0.000 13.500   133.52589   147.14999    20.63000    0.44
 4.000  1.000 -16.500   134.02774   154.33000    21.65000    0.88
 4.000  0.000 14.005   121.66196   134.78999    18.91000    0.48
 4.000  1.000 -16.005   168.74454   199.99001    28.03000    1.24
 4.000  0.000 14.500   118.37489   124.78000    17.52000    0.13
 4.000  1.000 -15.500   209.69746   223.86000    31.37000    0.20
 4.000  0.000 15.005   116.95172   114.89000    16.14000    0.02
 4.000  1.000 -15.005   259.94916   288.82001    40.47000    0.51
 4.000  0.000 15.500   112.52790   104.89000    14.76000    0.27
 4.000  1.000 -14.500   317.53766   373.92001    52.39000    1.16
 4.000  1.000 -14.005   394.17551   482.70001    67.63000    1.71
 4.000  1.000 -13.500   515.11035   636.10999    89.12000    1.84
 4.000  1.000 -13.005   684.30920   858.04999   120.22000    2.09
 4.000  1.000 -12.500   935.84906  1252.68005   175.50000    3.26
 4.000  1.000 -12.005  1382.15344  2020.96997   283.14001    5.09
 4.000  1.000 -10.500  2146.36450  2020.93005   283.14001    0.20
 4.000  1.000 -10.005   955.00714   985.87000   138.12000    0.05
 4.000  1.000 -9.500   581.47839   642.22998    89.98000    0.46
 4.000  1.000 -9.005   425.94952   485.34000    68.00000    0.76
 4.000  1.000 -8.500   332.55429   367.85999    51.54000    0.47
 4.000  1.000 -8.005   265.95618   276.37000    38.72000    0.07
 4.000  1.000 -7.500   215.01385   226.06000    31.67000    0.12
 4.000  1.000 -7.005   170.17039   182.97000    25.63000    0.25
 4.000  1.000 -6.500   127.62549   151.42000    21.21000    1.26
 4.000  1.000 -6.005    98.49714   132.45000    18.56000    3.35
 4.000  1.000 -5.500    81.12635   106.81000    14.97000    2.94
 4.000  2.000 -32.500   137.52188   119.79000    16.90000    1.10
 4.000  2.000 -32.005   175.93712   154.91000    21.76000    0.93
 4.000  2.000 -31.500   233.91437   211.92999    29.72000    0.55
 4.000  2.000 -31.005   316.90863   295.07001    41.35000    0.28
 4.000  2.000 -30.500   452.38483   414.01999    58.01000    0.44
 4.000  2.000 -30.005   640.56201   577.71002    80.94000    0.60
 4.000  2.000 -29.500   902.99139   871.90002   122.16000    0.06
 4.000  2.000 -27.500  2060.00586  1952.29004   273.51999    0.16
 4.000  2.000 -27.005   884.98108   996.71997   139.64999    0.64
 4.000  2.000 -26.500   503.91946   635.20001    89.00000    2.18
 4.000  2.000 -26.005   353.89819   468.19000    65.60000    3.04
 4.000  2.000 -25.500   286.03598   357.54001    50.10000    2.04
 4.000  2.000 -25.005   238.72823   277.51999    38.89000    0.99
 4.000  2.000 -24.500   202.23648   218.83000    30.66000    0.29
 4.000  2.000 -24.005   171.52272   175.53999    24.60000    0.03
 4.000  2.000 -23.500   131.11958   143.28000    20.08000    0.37
 4.000  2.000 -23.005    95.51279   118.85000    16.67000    1.96
 4.000  2.000 -22.500    78.79003   105.19000    14.76000    3.20
 4.000  1.000 16.500   110.59398   110.81000    15.53000    0.00
 4.000  1.000 17.005   151.65019   134.66000    18.87000    0.81
 4.000  1.000 17.500   189.18845   164.09000    22.99000    1.19
 4.000  1.000 18.005   228.46675   197.64000    27.70000    1.24
 4.000  1.000 18.500   277.35587   248.08000    34.76000    0.71
 4.000  1.000 19.005   331.20425   315.17999    44.16000    0.13
 4.000  1.000 19.500   389.08020   398.12000    55.78000    0.03
 4.000  1.000 20.005   474.82224   516.48999    72.36000    0.33
 4.000  1.000 20.500   602.96106   669.60999    93.82000    0.50
 4.000  1.000 21.005   806.57837   914.54999   128.13000    0.71
 4.000  1.000 21.500  1152.61450  1316.45996   184.44000    0.79
 4.000  1.000 22.005  1849.44849  2127.87012   298.12000    0.87
 4.000  1.000 22.500  3820.07910  4401.45996   616.65997    0.89
 4.000  1.000 24.005  1894.05847  2141.11011   299.98001    0.68
 4.000  1.000 24.500  1233.86157  1476.30005   206.84000    1.37
 4.000  1.000 25.005   888.98645   969.57001   135.84000    0.35
 4.000  2.000  2.005   166.64273   126.78000    17.76000    5.04
 4.000  2.000  2.500   211.93974   168.50000    23.61000    3.39
 4.000  2.000  3.005   279.76587   231.71001    32.46000    2.19
 4.000  2.000  3.500   380.26236   328.01001    45.95000    1.29
 4.000  2.000  4.005   522.82275   429.28000    60.14000    2.42
 4.000  2.000  4.500   733.51233   613.82001    86.00000    1.94
 4.000  2.000  5.005  1140.61658   979.92999   137.28999    1.37
 4.000  2.000  5.500  2296.62549  2529.56006   354.39999    0.43
 4.000  2.000  7.005  1196.38330  1422.59998   199.31000    1.29
 4.000  2.000  7.500   826.43756   909.03003   127.36000    0.42
 4.000  2.000  8.005   632.04156   687.87000    96.37000    0.34
 4.000  2.000  8.500   494.33026   507.63000    71.12000    0.03
 4.000  2.000  9.005   389.14090   412.76999    57.83000    0.17
 4.000  2.000  9.500   320.04333   342.07999    47.93000    0.21
 4.000  2.000 10.005   264.57745   281.20999    39.40000    0.18
 4.000  2.000 10.500   216.89804   237.42000    33.26000    0.38
 4.000  2.000 11.005   182.32738   204.61000    28.67000    0.60
 4.000  2.000 11.500   155.61491   172.53000    24.17000    0.49
 4.000  2.000 12.005   130.71342   144.05000    20.19000    0.44
 4.000  2.000 12.500   111.58475   123.32000    17.29000    0.46
 4.000  2.000 13.005    97.73514   105.32000    14.77000    0.26
 4.000  3.000 -15.500   116.01283   100.58000    14.11000    1.20
 4.000  3.000 -15.005   148.57333   126.88000    17.78000    1.49
 4.000  3.000 -14.500   177.29417   159.05000    22.29000    0.67
 4.000  3.000 -14.005   214.43793   204.83000    28.70000    0.11
 4.000  3.000 -13.500   290.18460   266.41000    37.33000    0.41
 4.000  3.000 -13.005   395.02313   351.87000    49.30000    0.77
 4.000  3.000 -12.500   533.10809   513.35999    71.92000    0.08
 4.000  3.000 -12.005   784.54584   956.40002   133.99001    1.65
 4.000  3.000 -10.500  1240.83533   914.65002   128.14999    6.48
 4.000  3.000 -10.005   552.82117   460.37000    64.50000    2.05
 4.000  3.000 -9.500   340.58517   293.48999    41.12000    1.31
 4.000  3.000 -9.005   258.87204   213.85001    29.96000    2.26
 4.000  3.000 -8.500   199.28255   158.74001    22.24000    3.32
 4.000  3.000 -8.005   154.27048   119.15000    16.69000    4.43
 4.000  3.000 18.500   166.99539   106.78000    15.02000   16.07
 4.000  3.000 19.005   204.78075   126.12000    17.71000   19.73
 4.000  3.000 19.500   237.45863   155.91000    21.87000   13.90
 4.000  3.000 20.005   289.60629   206.08000    28.89000    8.36
 4.000  3.000 20.500   369.41461   261.42999    36.65000    8.68
 4.000  3.000 21.005   491.97693   351.06000    49.20000    8.20
 4.000  3.000 21.500   707.63391   512.06000    71.75000    7.43
 4.000  3.000 22.005  1143.79907   836.35999   117.19000    6.88
 4.000  3.000 24.005  1172.31262  1709.34998   239.49001    5.03
 4.000  3.000 24.500   769.35138   706.78003    99.04000    0.40
 4.000  3.000 25.005   559.19006   503.26001    70.52000    0.63
 4.000  3.000 25.500   420.89752   403.35999    56.52000    0.10
 4.000  3.000 26.005   329.02539   314.17001    44.04000    0.11
 4.000  3.000 26.500   268.18481   259.67001    36.39000    0.05
 4.000  3.000 27.005   218.00407   211.75000    29.69000    0.04
 4.000  3.000 27.500   185.43144   171.37000    24.04000    0.34
 4.000  3.000 28.005   164.32698   136.71001    19.22000    2.06
 4.000  3.000 28.500   137.41032   114.50000    16.15000    2.01
 4.000  3.000 29.005   115.32707   103.11000    14.59000    0.70
 4.000  3.000 29.500   108.19392   100.45000    14.23000    0.30
 5.000  0.000 -8.005   130.69531   101.03000    14.35000    4.27
 5.000  0.000 -7.500   157.20262   129.42000    18.23000    2.32
 5.000  0.000 -7.005   186.70226   157.27000    22.09000    1.78
 5.000  0.000 -6.500   221.68578   201.95000    28.32000    0.49
 5.000  0.000 -6.005   260.82053   255.91000    35.87000    0.02
 5.000  0.000 -5.500   307.58237   320.31000    44.89000    0.08
 5.000  0.000 -5.005   370.48779   409.53000    57.38000    0.46
 5.000  0.000 -4.500   460.37115   531.54999    74.48000    0.91
 5.000  0.000 -4.005   586.43030   699.79999    98.05000    1.34
 5.000  0.000 -3.500   775.24591   944.16998   132.28000    1.63
 5.000  0.000 -3.005  1041.83240  1336.17004   187.20000    2.47
 5.000  0.000  2.005   472.46075   677.10999    94.87000    4.65
 5.000  0.000  2.500   383.47577   490.60001    68.73000    2.43
 5.000  0.000  3.005   303.41055   378.81000    53.07000    2.02
 5.000  0.000  3.500   241.58228   307.20001    43.04000    2.32
 5.000  0.000  4.005   194.41104   257.45001    36.07000    3.05
 5.000  0.000  4.500   160.56093   221.64000    31.05000    3.87
 5.000  0.000  5.005   141.06833   192.14000    26.92000    3.60
 5.000  1.000 -25.005   144.25043   126.46000    17.74000    1.01
 5.000  0.000  5.500   132.17780   167.42000    23.46000    2.26
 5.000  1.000 -24.500   149.66901   135.42000    18.99000    0.56
 5.000  0.000  6.005   123.55258   144.94000    20.31000    1.11
 5.000  1.000 -24.005   156.89923   151.08000    21.18000    0.08
 5.000  0.000  6.500   112.10555   121.77000    17.06000    0.32
 5.000  1.000 -23.500   176.84143   173.38000    24.30000    0.02
 5.000  0.000  7.005    98.74937   102.44000    14.36000    0.07
 5.000  1.000 -23.005   204.06253   202.80000    28.42000    0.00
 5.000  1.000 -22.500   237.91078   226.92000    31.80000    0.12
 5.000  1.000 -22.005   296.34540   325.32999    45.58000    0.40
 5.000  1.000 -21.500   392.64731   445.32001    62.39000    0.71
 5.000  1.000 -21.005   528.13898   593.87000    83.20000    0.62
 5.000  1.000 -20.500   725.19348   811.25000   113.66000    0.57
 5.000  1.000 -20.005  1002.08191  1133.56995   158.82001    0.69
 5.000  1.000 -19.500  1423.41699  1687.44995   236.42000    1.25
 5.000  1.000 -17.005  1679.57861  1772.41003   248.32001    0.14
 5.000  1.000 -16.500  1033.20422  1195.92004   167.55000    0.94
 5.000  1.000 -16.005   744.70496   884.72998   123.95000    1.28
 5.000  1.000 -15.500   590.33990   700.71002    98.17000    1.26
 5.000  1.000 -15.005   487.09860   590.94000    82.79000    1.57
 5.000  1.000 -14.500   400.28174   490.75000    68.76000    1.73
 5.000  1.000 -14.005   334.18021   419.38000    58.76000    2.10
 5.000  1.000 -13.500   281.07916   359.69000    50.39000    2.43
 5.000  1.000 -13.005   241.19336   309.41000    43.35000    2.48
 5.000  1.000 -12.500   218.18840   278.12000    38.97000    2.37
 5.000  1.000 -12.005   201.63995   245.75999    34.43000    1.64
 5.000  1.000 -11.500   181.75952   211.75000    29.67000    1.02
 5.000  1.000 -11.005   161.97205   175.99001    24.66000    0.32
 5.000  1.000 -10.500   146.80072   148.64999    20.83000    0.01
 5.000  1.000 -10.005   132.84311   123.85000    17.35000    0.27
 5.000  1.000 -9.500   120.29137   101.26000    14.19000    1.80
 5.000  2.000 -7.005   138.13809   105.82000    14.83000    4.75
 5.000  2.000 -6.500   168.04190   131.72000    18.46000    3.87
 5.000  2.000 -6.005   200.66560   164.33000    23.02000    2.49
 5.000  2.000 -5.500   236.86000   207.89999    29.13000    0.99
 5.000  2.000 -5.005   286.64801   267.22000    37.44000    0.27
 5.000  2.000 -4.500   354.48779   340.78000    47.74000    0.08
 5.000  2.000 -4.005   446.33240   453.28000    63.51000    0.01
 5.000  2.000 -3.500   590.33667   618.96997    86.72000    0.11
 5.000  2.000 -3.005   793.90112   902.04999   126.38000    0.73
 5.000  2.000 -2.500  1092.79333  1489.82996   208.73000    3.62
 5.000  2.000  2.005   342.22180   245.58000    34.41000    7.89
 5.000  2.000  2.500   273.22275   196.13000    27.48000    7.87
 5.000  2.000  3.005   211.07253   199.08000    27.89000    0.18
 5.000  2.000  3.500   170.78453   171.28000    24.00000    0.00
 5.000  2.000  4.005   141.39879   143.49001    20.10000    0.01
 5.000  2.000  4.500   115.01759   122.49000    17.16000    0.19
 5.000  2.000  5.005   100.19908   106.97000    14.99000    0.20
 5.000  3.000 -23.005   134.02432   109.34000    15.35000    2.59
 5.000  3.000 -22.500   151.89796   134.34000    18.84000    0.87
 5.000  3.000 -22.005   186.45404   171.87000    24.09000    0.37
 5.000  3.000 -21.500   247.93478   226.94000    31.80000    0.44
 5.000  3.000 -21.005   331.36121   300.98001    42.17000    0.52
 5.000  3.000 -20.500   452.27588   403.54001    56.54000    0.74
 5.000  3.000 -20.005   623.21210   553.23999    77.51000    0.81
 5.000  3.000 -19.500   875.59668   815.88000   114.31000    0.27
 5.000  3.000 -19.005  1315.55078  1522.63000   213.33000    0.94
 5.000  3.000 -17.500  2168.51660  1656.82996   232.13000    4.86
 5.000  3.000 -17.005   993.92920   847.09003   118.68000    1.53
 5.000  3.000 -16.500   600.01892   543.82001    76.19000    0.54
 5.000  3.000 -16.005   421.92288   402.75000    56.43000    0.12
 5.000  3.000 -15.500   336.10287   308.67001    43.25000    0.40
 5.000  3.000 -15.005   277.77429   243.11000    34.06000    1.04
 5.000  3.000 -14.500   223.81361   195.00000    27.32000    1.11
 5.000  3.000 -14.005   185.93439   156.75999    21.96000    1.76
 5.000  3.000 -13.500   153.83891   131.19000    18.38000    1.52
 5.000  3.000 -13.005   127.28889   112.76000    15.80000    0.85
 5.000  2.000 27.500    69.94395   100.03000    14.11000    4.55
 5.000  2.000 28.005    92.66161   118.17000    16.62000    2.36
 5.000  2.000 28.500   128.13086   134.67000    18.92000    0.12
 5.000  2.000 29.005   164.22025   157.71001    22.13000    0.09
 5.000  2.000 29.500   188.89011   208.47000    29.22000    0.45
 5.000  2.000 30.005   225.44971   268.98001    37.69000    1.33
 5.000  2.000 30.500   289.98029   358.73001    50.26000    1.87
 5.000  2.000 31.005   395.12946   500.34000    70.10000    2.25
 5.000  2.000 31.500   589.25555   707.01001    99.06000    1.41
 5.000  2.000 32.005  1006.80756  1186.81995   166.28000    1.17
 5.000  2.000 32.500  2202.85474  2490.55005   348.94000    0.68
 5.000  2.000 34.005  1248.82190  1328.06995   186.08000    0.18
 5.000  2.000 34.500   829.05353   789.09003   110.56000    0.13
 5.000  2.000 35.005   600.13757   563.22998    78.92000    0.22
 5.000  2.000 35.500   440.88934   438.44000    61.43000    0.00
 5.000  2.000 36.005   332.16800   339.64999    47.59000    0.02
 5.000  2.000 36.500   270.81784   267.94000    37.55000    0.01
 5.000  2.000 37.005   225.60167   207.48000    29.09000    0.39
 6.000  0.000 -15.500    99.44625   106.73000    16.06000    0.21
 6.000  0.000 -15.005   105.58061   119.66000    17.46000    0.65
 6.000  0.000 -14.500   107.43431   132.45000    19.02000    1.73
 6.000  0.000 -14.005   112.18554   135.86000    19.41000    1.49
 6.000  0.000 -13.500   126.48679   147.55000    20.94000    1.01
 6.000  0.000 -13.005   147.29102   173.53000    24.47000    1.15
 6.000  0.000 -12.500   176.99541   205.77000    28.93000    0.99
 6.000  0.000 -12.005   223.25516   256.25000    35.96000    0.84
 6.000  0.000 -11.500   291.40698   336.94000    47.24000    0.93
 6.000  0.000 -11.005   380.87350   440.51999    61.74000    0.93
 6.000  0.000 -10.500   504.38519   585.52002    82.04000    0.98
 6.000  0.000 -10.005   670.62726   800.35999   112.14000    1.34
 6.000  0.000 -9.500   918.98743  1177.83997   165.02000    2.46
 6.000  0.000 -9.005  1353.65149  2194.37012   307.44000    7.48
 6.000  0.000 -7.500  2229.09937  1984.27002   278.00000    0.78
 6.000  0.000 -7.005  1063.51160  1059.58997   148.45000    0.00
 6.000  0.000 -6.500   688.97968   742.46002   104.03000    0.26
 6.000  0.000 -6.005   516.40332   576.97998    80.84000    0.56
 6.000  0.000 -5.500   415.33102   466.53000    65.37000    0.61
 6.000  0.000 -5.005   340.30249   378.54999    53.04000    0.52
 6.000  0.000 -4.500   270.59802   305.48999    42.81000    0.66
 6.000  0.000 -4.005   215.12196   247.34000    34.66000    0.86
 6.000  0.000 -3.500   173.12532   196.06000    27.48000    0.70
 6.000  0.000 -3.005   143.80399   148.72000    20.85000    0.06
 6.000  0.000 -2.500   129.46323   115.45000    16.19000    0.75
 6.000  0.000 18.500   126.56286   100.54000    14.14000    3.39
 6.000  0.000 19.005   145.90521   121.17000    17.01000    2.11
 6.000  0.000 19.500   165.06688   138.62000    19.45000    1.85
 6.000  0.000 20.005   178.06543   150.55000    21.11000    1.70
 6.000  0.000 20.500   182.46736   162.58000    22.80000    0.76
 6.000  0.000 21.005   182.61270   172.94000    24.25000    0.16
 6.000  0.000 21.500   184.87900   186.89000    26.20000    0.01
 6.000  0.000 22.005   189.13052   214.84000    30.11000    0.73
 6.000  0.000 22.500   208.75836   242.36000    33.96000    0.98
 6.000  0.000 23.005   258.04419   283.89001    39.78000    0.42
 6.000  0.000 23.500   328.64053   351.29001    49.22000    0.21
 6.000  0.000 24.005   445.62277   448.89999    62.90000    0.00
 6.000  0.000 24.500   646.47211   624.46002    87.49000    0.06
 6.000  0.000 25.005  1007.59821   977.78003   136.99001    0.05
 6.000  2.000 -13.005   120.57948   106.82000    14.98000    0.84
 6.000  2.000 -12.500   141.03465   126.50000    17.73000    0.67
 6.000  2.000 -12.005   174.73090   158.35001    22.19000    0.54
 6.000  2.000 -11.500   225.22142   206.10001    28.88000    0.44
 6.000  2.000 -11.005   289.80701   275.62000    38.62000    0.13
 6.000  2.000 -10.500   379.24954   369.82999    51.81000    0.03
 6.000  2.000 -10.005   500.25507   512.28998    71.77000    0.03
 6.000  2.000 -9.500   678.69452   751.53998   105.29000    0.48
 6.000  2.000 -9.005   993.73297  1420.69995   199.03999    4.60
 6.000  2.000 -7.500  1649.18396  1379.96997   193.34000    1.94
 6.000  2.000 -7.005   793.29156   708.65997    99.29000    0.73
 6.000  2.000 -6.500   510.52075   480.12000    67.27000    0.20
 6.000  2.000 -6.005   376.83856   367.79001    51.53000    0.03
 6.000  2.000 -5.500   306.78769   288.23001    40.38000    0.21
 6.000  2.000 -5.005   255.73778   227.28000    31.84000    0.80
 6.000  2.000 -4.500   201.43620   178.87000    25.06000    0.81
 6.000  2.000 -4.005   159.21928   139.10001    19.49000    1.07
 6.000  2.000 -3.500   129.89790   105.53000    14.79000    2.71
 6.000  3.000 -28.005   117.08717   130.20000    18.28000    0.51
 6.000  3.000 -27.500   180.24492   157.71001    22.12000    1.04
 6.000  3.000 -27.005   267.40265   215.21001    30.16000    2.99
 6.000  3.000 -26.500   371.15909   311.25000    43.61000    1.89
 6.000  3.000 -26.005   549.17938   778.98999   109.14000    4.43
 6.000  3.000 -24.500   723.63782   646.48999    90.58000    0.73
 6.000  3.000 -24.005   283.26743   335.69000    47.03000    1.24
 6.000  3.000 -23.500   171.43550   217.14999    30.43000    2.26
 6.000  3.000 -23.005   155.04828   149.31000    20.94000    0.08
 6.000  3.000 -22.500   133.39931   120.52000    16.92000    0.58
 6.000  2.000 18.500    98.30611   101.38000    14.29000    0.05
 6.000  2.000 19.005   112.97084   115.33000    16.22000    0.02
 6.000  2.000 19.500   130.57317   109.38000    15.35000    1.91
 6.000  2.000 20.005   143.51790   112.68000    15.81000    3.80
 6.000  2.000 20.500   146.64723   115.68000    16.23000    3.64
 6.000  2.000 21.005   147.49089   127.59000    17.90000    1.24
 6.000  2.000 21.500   152.31378   135.24001    18.97000    0.81
 6.000  2.000 22.005   157.32941   151.05000    21.18000    0.09
 6.000  2.000 22.500   174.44588   187.96001    26.34000    0.26
 6.000  2.000 23.005   215.79733   220.23000    30.86000    0.02
 6.000  2.000 23.500   267.14337   255.07001    35.74000    0.11
 6.000  2.000 24.005   353.59177   357.07001    50.03000    0.00
 6.000  2.000 24.500   513.63562   490.70999    68.75000    0.11
 6.000  2.000 25.005   799.38684   723.82001   101.41000    0.56
 6.000  2.000 25.500  1519.58496  1498.35999   209.92999    0.01
 6.000  2.000 27.005   501.39993   361.14001    50.71000    7.65
 6.000  2.000 27.500   299.73865   425.92001    59.68000    4.47
 6.000  2.000 28.005   215.14493   294.51999    41.28000    3.70
 6.000  2.000 28.500   186.91342   230.17000    32.26000    1.80
 6.000  2.000 29.005   169.21086   175.13000    24.57000    0.06
 6.000  2.000 29.500   133.41731   133.27000    18.74000    0.00
 6.000  2.000 30.005   100.14912   102.07000    14.45000    0.02
 7.000  0.000 -20.500   140.38518   121.39000    17.04000    1.24
 7.000  0.000 -20.005   175.02298   160.53000    22.50000    0.41
 7.000  0.000 -19.500   220.03436   218.12000    30.56000    0.00
 7.000  0.000 -19.005   284.76776   299.81000    42.01000    0.13
 7.000  0.000 -18.500   373.88068   410.19000    57.47000    0.40
 7.000  0.000 -18.005   503.65152   569.69000    79.82000    0.68
 7.000  0.000 -17.500   711.24402   805.19000   112.81000    0.69
 7.000  0.000 -17.005  1004.90216  1146.81995   160.67000    0.78
 7.000  0.000 -16.500  1441.52673  1721.66003   241.21001    1.35
 7.000  0.000 -14.500  3516.01221  3307.92993   463.45001    0.20
 7.000  0.000 -14.005  1541.81152  1739.10999   243.66000    0.66
 7.000  0.000 -13.500   917.40350  1117.06006   156.50000    1.63
 7.000  0.000 -13.005   671.24304   827.07001   115.88000    1.81
 7.000  0.000 -12.500   548.19824   648.03003    90.79000    1.21
 7.000  0.000 -12.005   463.99228   528.90002    74.10000    0.77
 7.000  0.000 -11.500   394.67792   427.91000    59.95000    0.31
 7.000  0.000 -11.005   331.22772   348.26001    48.79000    0.12
 7.000  0.000 -10.500   263.56754   283.42999    39.71000    0.25
 7.000  0.000 -10.005   208.93318   234.77000    32.89000    0.62
 7.000  0.000 -9.500   176.35347   192.64999    26.99000    0.36
 7.000  0.000 -9.005   155.98337   157.52000    22.07000    0.00
 7.000  0.000 -8.500   139.97816   127.39000    17.85000    0.50
 7.000  0.000 -8.005   129.39777   103.18000    14.46000    3.29
 7.000  0.000 13.500   113.55671   103.46000    14.52000    0.48
 7.000  0.000 14.005   135.33264   132.97000    18.64000    0.02
 7.000  0.000 14.500   167.02840   170.10001    23.84000    0.02
 7.000  0.000 15.005   208.00710   219.30000    30.73000    0.14
 7.000  0.000 15.500   261.17905   281.85001    39.49000    0.27
 7.000  0.000 16.005   343.75623   364.85001    51.12000    0.17
 7.000  0.000 16.500   460.63501   472.42001    66.19000    0.03
 7.000  0.000 17.005   635.21899   635.59003    89.05000    0.00
 7.000  0.000 17.500   912.55786   910.70001   127.59000    0.00
 7.000  0.000 18.005  1441.82153  1464.43005   205.17000    0.01
 7.000  0.000 18.500  2902.08521  3323.93994   465.70001    0.82
 7.000  0.000 20.005  1379.71118  1419.73999   198.91000    0.04
 7.000  0.000 20.500   912.64923   912.35999   127.83000    0.00
 7.000  0.000 21.005   672.98517   680.44000    95.33000    0.01
 7.000  0.000 21.500   516.64954   539.34998    75.57000    0.09
 7.000  0.000 22.005   405.21225   436.28000    61.13000    0.26
 7.000  0.000 22.500   328.00262   353.13000    49.48000    0.26
 7.000  0.000 23.005   263.44983   285.20001    39.97000    0.30
 7.000  0.000 23.500   214.88338   231.30000    32.43000    0.26
 7.000  0.000 24.005   179.99510   191.34000    26.85000    0.18
 7.000  0.000 24.500   147.53185   161.34000    22.68000    0.37
 7.000  0.000 25.005   123.93761   128.57001    18.17000    0.06
 7.000  0.000 25.500   115.87798   106.58000    15.21000    0.37
 7.000  2.000 -20.500   115.91702   108.29000    15.22000    0.25
 7.000  2.000 -20.005   142.69814   134.25999    18.83000    0.20
 7.000  2.000 -19.500   178.19154   172.49001    24.18000    0.06
 7.000  2.000 -19.005   230.44955   230.78000    32.34000    0.00
 7.000  2.000 -18.500   297.31644   307.16000    43.04000    0.05
 7.000  2.000 -18.005   393.54504   421.48999    59.06000    0.22
 7.000  2.000 -17.500   554.88214   582.28003    81.58000    0.11
 7.000  2.000 -17.005   781.54083   815.10999   114.20000    0.09
 7.000  2.000 -16.500  1106.85156  1219.30005   170.83000    0.43
 7.000  2.000 -16.005  1673.77124  2350.42993   329.29999    4.22
 7.000  2.000 -14.500  2637.22681  2453.43994   343.73999    0.29
 7.000  2.000 -14.005  1152.82507  1208.83997   169.36000    0.11
 7.000  2.000 -13.500   679.90540   774.78998   108.55000    0.76
 7.000  2.000 -13.005   494.62238   553.84998    77.60000    0.58
 7.000  2.000 -12.500   400.93469   430.76999    60.35000    0.24
 7.000  2.000 -12.005   334.71735   334.73999    46.90000    0.00
 7.000  2.000 -11.500   285.25769   262.17001    36.73000    0.40
 7.000  2.000 -11.005   241.17319   206.82001    28.98000    1.41
 7.000  2.000 -10.500   187.31693   164.82001    23.09000    0.95
 7.000  2.000 -10.005   143.44673   132.25000    18.53000    0.37
 7.000  2.000 -9.500   121.95490   107.18000    15.02000    0.97
 7.000  2.000 14.500   135.68575   125.05000    17.53000    0.37
 7.000  2.000 15.005   167.55836   158.00999    22.14000    0.19
 7.000  2.000 15.500   207.01637   209.67999    29.38000    0.01
 7.000  2.000 16.005   270.67407   275.94000    38.66000    0.02
 7.000  2.000 16.500   360.07599   366.66000    51.37000    0.02
 7.000  2.000 17.005   493.25497   473.23001    66.30000    0.09
 7.000  2.000 17.500   710.43542   712.20001    99.78000    0.00
 7.000  2.000 18.005  1126.21851  1106.92004   155.08000    0.02
 7.000  2.000 18.500  2265.55176  2486.20996   348.32999    0.40
 7.000  2.000 20.005  1083.53955  1213.07996   169.96001    0.58
 7.000  2.000 20.500   721.86755   761.57001   106.70000    0.14
 7.000  2.000 21.005   537.34149   604.70001    84.72000    0.63
 7.000  2.000 21.500   411.56689   449.42001    62.97000    0.36
 7.000  2.000 22.005   322.51990   362.82001    50.84000    0.63
 7.000  2.000 22.500   263.77847   295.41000    41.40000    0.58
 7.000  2.000 23.005   213.23276   256.67999    35.97000    1.46
 7.000  2.000 23.500   174.48781   214.69000    30.09000    1.79
 7.000  2.000 24.005   147.81097   178.56000    25.03000    1.51
 7.000  2.000 24.500   120.09868   155.59000    21.83000    2.64
 7.000  2.000 25.005    98.72188   133.05000    18.69000    3.37
 7.000  2.000 25.500    93.22771   110.53000    15.58000    1.23
 7.000  2.000 26.005    93.57121   105.46000    14.88000    0.64
 8.000  2.000  7.005   124.46082   103.56000    14.51000    2.07
 8.000  2.000  7.500   145.51102   128.22000    17.97000    0.93
 8.000  2.000  8.005   164.90364   155.60001    21.80000    0.18
 8.000  2.000  8.500   194.71136   190.50999    26.69000    0.02
 8.000  2.000  9.005   238.35272   252.59000    35.39000    0.16
 8.000  2.000  9.500   288.64105   328.79999    46.07000    0.76
 8.000  2.000 10.005   383.01682   407.66000    57.12000    0.19
 8.000  2.000 10.500   569.21216   594.54999    83.30000    0.09
 8.000  2.000 11.005   919.99237   873.71002   122.41000    0.14
 8.000  2.000 11.500  1833.43872  1963.25000   275.06000    0.22
 8.000  2.000 13.005   659.14532  1049.27002   147.00999    7.04
 8.000  2.000 13.500   384.67007   594.41998    83.28000    6.34
 8.000  2.000 14.005   271.15933   390.48001    54.71000    4.76
 8.000  2.000 14.500   238.61917   294.39999    41.25000    1.83
 8.000  2.000 15.005   223.76918   229.42000    32.15000    0.03
 8.000  2.000 15.500   191.38312   183.05000    25.66000    0.11
 8.000  2.000 16.005   158.75938   159.36000    22.34000    0.00
 8.000  2.000 16.500   142.00555   132.75000    18.61000    0.25
 8.000  2.000 17.005   127.22929   121.89000    17.10000    0.10
 8.000  2.000 17.500   112.05849   105.55000    14.83000    0.19
